# Supplementary material for: Prevalence of Human Papilloma Virus Infection in Bladder Cancer: A Systematic Review
Source: Diagnostics (Basel). 2022 Jul 20;12(7):1759. doi: 10.3390/diagnostics12071759 (PMC9318826; doi:10.3390/diagnostics12071759)
Supplement: Supplementary file 1 [file diagnostics-12-01759-s001.zip]

Archive with 1 entries (1 files):
- diagnostics-1775896-supplementary.pdf
